# Supplementary material for: How to Prevent Rubella Epidemics and Congenital Rubella Syndrome: Lessons From 42 Years of Longitudinal Epidemiology in Osaka Prefecture, Japan (1982–2023)
Source: J Infect Dis. 2024 Aug 14;231(2):440–50. doi: 10.1093/infdis/jiae402 (PMC11841649; doi:10.1093/infdis/jiae402)
Supplement: jiae402_Supplementary_Data [file jiae402_supplementary_data.xlsx]

## Sheet: Supplemental table 1
Supplemental table 1. Vaccination strategy and vaccination coverage in Japan from 1977 to FY20221), 2).
Vaccination strategy	Year/Fiscal Year
	1977	1978	1979	1980	1981	1982	1983	1984	1985	1986	1987	1988	1989	1990	1991	1992	1993	1994	1995	1996	FY1997	FY1998	FY1999	FY2000	FY2001	FY2002	FY2003	FY2004	FY2005	FY2006	FY2007	FY2008	FY2009	FY2010	FY2011	FY2012	FY2013	FY2014	FY2015	FY2016	FY2017	FY2018	FY2019	FY2020	FY2021	FY2022
Single-dose vaccination for girls aged 12–15 years	27.3	72.4	63.7	65.1	64.8	72.2	74	72.6	70.1	72.1	70.6	68.2	69.6	68.8	69	70.6	67.2	66.8	-	-	-	-	-	-	-	-	-	-	-	-	-	-	-	-	-	-	-	-	-	-	-	-	-	-	-	-
Single-dose vaccination for elementary school students in first- or second-grade in FY1995 and less than 90 months old Single-dose vaccination for elementary school students in first-grade in FY1996–FY1999 Single-dose vaccination for children aged 12–15 years born between April 2, 1979, and October 1, 1987 (April 1995–September 2003) Single-dose vaccination for individuals born between April 2, 1…	-	-	-	-	-	-	-	-	-	-	-	-	-	-	-	-	-	-	53.1	47.2	50.5	55.9	55.5	45.6	39.4	14.7	25	-	-	-	-	-	-	-	-	-	-	-	-	-	-	-	-	-	-	-
Single-dose vaccination for children aged 12 to <90 months (April 1995–March 2006) Single-dose vaccination for children aged 1 year (since April 2006)	-	-	-	-	-	-	-	-	-	-	-	-	-	-	-	-	-	-	98.1	113.9	114.7	104.4	103.9	92.4	98.4	96.4	100.3	98.1	143.6	100.8	100.3	94.3	93.6	95.7	95.3	97.5	95.5	96.4	96.2	97.1	96	98.5	95.4	98.5	93.5	95.4
Second-dose vaccination for children aged 5–6 years	-	-	-	-	-	-	-	-	-	-	-	-	-	-	-	-	-	-	-	-	-	-	-	-	-	-	-	-	-	79.1	89.6	91.9	92.3	100	92.8	93.7	93	93.3	92.9	93.1	93.4	94.6	94.1	94.7	93.8	92.4
Second-dose vaccination for children aged 12–13 years	-	-	-	-	-	-	-	-	-	-	-	-	-	-	-	-	-	-	-	-	-	-	-	-	-	-	-	-	-	-	-	85.2	86	87.3	88.2	88.8	-	-	-	-	-	-	-	-	-	-
Second-dose vaccination for children aged 17–18 years	-	-	-	-	-	-	-	-	-	-	-	-	-	-	-	-	-	-	-	-	-	-	-	-	-	-	-	-	-	-	-	77.3	77.1	79	81.5	83.3	-	-	-	-	-	-	-	-	-	-
1) Taya K, Arai S, Okabe N. Trends in rubella vaccination coverage. Infect Agents Surveill Rep (in Japanese) 2003; 24:55–7.
2) Ministry of Health, Labor, and Welfare. Vaccination coverage of routine vaccination (in Japanese). Available at: http://www.mhlw.go.jp/topics/bcg/other/5.html and https://www.mhlw.go.jp/bunya/kenkou/kekkaku-kansenshou21/hashika.html.

## Sheet: Supplemental table 2
Supplemental table 2. Number of reported rubella cases in Osaka Prefecture from 1982 to 2023.
Year	Epidemiological Week
	1	2	3	4	5	6	7	8	9	10	11	12	13	14	15	16	17	18	19	20	21	22	23	24	25	26	27	28	29	30	31	32	33	34	35	36	37	38	39	40	41	42	43	44	45	46	47	48	49
1982	-	-	-	-	-	-	-	-	91	98	111	125	129	147	197	189	228	220	206	188	189	177	188	119	126	92	72	84	67	47	42	26	31	20	9	8	7	10	9	7	5	10	6	6	9	5	4	7	10
1983	4	6	12	11	12	10	12	23	19	28	26	27	45	37	61	65	42	65	45	63	65	45	73	48	61	70	65	42	27	25	15	11	6	5	3	6	5	6	5	3	12	4	5	6	5	6	7	14	11
1984	11	15	23	12	27	38	32	54	86	108	117	107	128	118	166	123	153	166	167	197	205	188	246	185	195	150	123	100	85	51	39	42	22	23	13	20	20	12	14	14	11	6	3	8	10	17	15	21	19
1985	4	25	15	23	20	39	29	67	55	88	93	128	175	201	220	222	201	214	272	263	232	221	270	192	242	213	178	134	124	130	53	39	20	24	27	16	16	7	10	2	10	6	4	5	8	4	3	11	7
1986	5	17	19	16	25	28	38	74	100	123	133	158	206	199	272	300	279	273	296	319	358	304	378	483	327	372	350	268	218	165	123	59	33	32	40	27	21	15	11	8	7	9	9	9	12	23	35	22	47
1987	121	100	87	139	180	152	246	356	391	546	622	718	803	752	791	773	735	748	745	912	782	945	652	684	515	449	410	262	222	160	101	50	31	35	19	14	16	8	5	11	6	11	6	8	2	3	10	11	13
1988	25	24	13	32	22	32	38	48	60	54	50	87	76	119	114	112	115	129	145	138	155	189	167	159	157	122	106	80	62	55	35	38	10	14	9	14	6	12	2	3	6	9	8	2	3	9	13	12	18
1989	3	30	27	32	25	32	46	54	74	95	118	121	171	147	164	190	144	114	191	179	170	217	201	201	197	197	219	141	122	92	79	34	14	29	18	14	7	11	9	4	7	5	11	10	9	11	15	17	17
1990	9	55	41	40	56	62	93	151	147	126	221	238	227	338	339	318	369	230	303	444	466	414	406	468	394	320	238	164	129	109	42	35	23	15	9	9	7	13	4	3	5	4	3	4	10	0	5	12	6
1991	6	19	4	5	11	22	18	23	23	24	32	31	50	76	76	78	74	34	60	101	76	90	104	89	95	54	31	57	36	22	25	11	9	15	11	7	8	15	7	6	7	3	10	7	4	6	3	7	5
1992	1	6	8	13	16	16	19	29	33	27	30	47	40	57	70	66	61	74	79	105	125	159	138	130	161	116	108	136	134	94	45	35	31	22	24	14	19	18	6	11	6	12	17	13	11	17	18	15	49
1993	16	87	93	96	99	128	164	225	291	329	403	491	567	661	624	585	757	501	623	759	583	700	609	534	625	348	216	247	139	97	66	46	20	26	12	12	11	11	10	14	6	5	9	3	15	15	13	7	11
1994	5	19	10	16	23	22	26	38	50	46	74	62	50	69	69	59	72	52	75	58	61	89	50	70	48	38	62	49	31	23	24	13	4	10	10	10	5	1	4	5	2	6	4	3	0	2	1	6	1
1995	1	5	2	8	3	7	3	3	7	9	8	12	10	3	9	13	14	16	15	16	21	21	16	18	32	27	30	32	23	14	15	13	4	6	6	11	6	4	8	1	3	3	7	4	4	4	5	4	6
1996	8	5	9	5	9	8	8	8	10	7	33	32	35	41	42	34	51	43	79	98	93	140	111	105	112	58	78	50	47	24	27	18	10	17	18	10	9	10	8	10	11	16	18	7	13	16	15	18	24
1997	14	53	45	39	81	65	105	148	172	270	315	311	359	383	435	434	339	380	419	552	395	403	400	404	359	303	236	168	137	68	63	54	15	20	22	15	25	16	13	7	9	8	9	8	12	14	22	11	11
1998	33	13	21	12	5	14	6	10	20	15	19	11	24	8	18	16	18	13	20	24	19	20	3	5	8	6	5	2	6	7	8	1	3	2	2	0	5	5	3	2	0	2	1	1	2	2	5	7	4
1999	3	0	2	2	2	3	3	6	6	11	6	7	5	9	6	3	8	1	0	3	4	9	5	2	7	11	6	9	6	10	2	4	1	3	3	8	4	7	4	2	0	4	1	0	4	3	3	4	0
2000	1	3	3	1	4	1	2	2	6	4	8	4	1	8	6	7	8	5	12	7	5	8	9	5	10	11	5	10	3	8	7	1	1	4	2	4	1	3	1	2	2	0	3	2	2	6	1	2	2
2001	4	2	0	5	3	9	5	7	9	12	10	18	7	19	13	16	10	16	15	11	9	8	12	11	21	10	9	3	3	3	1	2	1	1	4	0	1	4	2	1	0	3	1	4	2	3	3	7	1
2002	0	2	2	0	1	0	1	5	5	1	5	3	1	1	2	6	4	1	3	1	1	6	3	7	13	6	11	5	0	3	1	3	1	2	2	1	1	2	3	0	1	0	1	0	1	1	0	1	0
2003	0	2	0	4	1	1	1	2	2	1	2	1	1	1	1	2	4	3	2	2	1	3	3	3	3	5	13	5	3	2	1	2	1	0	1	0	1	1	0	5	0	3	0	2	0	0	2	2	0
2004	1	0	1	2	3	2	2	2	2	1	3	5	7	6	8	10	12	8	3	8	5	1	2	9	6	7	4	8	4	4	5	1	1	1	1	1	1	1	1	1	1	1	2	1	2	1	0	2	1
2005	1	1	0	0	1	2	2	3	1	1	3	1	3	0	3	4	4	0	2	1	1	8	5	6	2	2	2	3	5	3	1	3	1	1	0	3	1	3	3	3	4	1	4	0	0	0	1	1	0
2006	0	0	2	2	2	0	0	3	2	1	0	0	3	2	5	2	0	3	1	3	3	2	2	2	1	2	2	0	1	0	3	2	1	2	0	0	1	0	1	0	1	3	1	2	0	2	0	0	0
2007	0	0	0	0	1	2	0	4	1	2	1	2	1	1	1	0	2	1	1	2	2	4	1	1	6	3	2	2	2	2	1	1	2	0	0	3	1	1	1	0	0	0	0	0	0	1	1	0	0
2008	0	0	0	0	2	2	0	1	0	0	0	1	0	0	0	1	0	1	0	0	1	1	2	1	1	2	1	1	0	0	0	0	0	0	0	0	0	0	0	0	1	1	0	0	0	0	0	0	1
2009	0	0	0	0	1	0	0	0	0	0	2	0	0	1	1	1	1	0	0	0	0	2	1	0	0	0	1	0	0	0	0	0	0	0	0	0	1	0	0	0	0	0	0	0	0	0	0	0	0
2010	0	0	0	0	0	0	0	0	1	0	0	0	0	1	0	0	0	0	0	0	0	1	0	0	0	2	0	1	0	0	0	0	0	0	0	0	0	1	0	0	1	0	0	1	0	0	0	1	0
2011	0	0	0	0	0	0	1	3	0	2	1	0	2	1	1	0	1	5	6	5	2	4	1	1	0	2	1	1	0	1	0	1	3	0	1	0	0	0	0	0	0	2	0	1	1	1	1	0	0
2012	0	2	1	1	0	2	0	4	3	3	5	4	3	2	1	0	3	2	6	8	5	10	22	15	12	13	12	16	21	22	13	14	29	23	13	18	16	9	8	10	5	7	3	3	2	5	3	4	10
2013	1	5	5	5	8	12	11	19	18	30	37	41	60	125	141	182	208	176	279	256	263	271	173	162	172	128	93	70	57	38	28	16	12	29	9	11	11	4	6	4	0	3	0	1	2	1	0	1	0
2014	0	2	0	0	1	0	1	0	0	0	1	0	1	0	0	0	1	1	0	0	0	1	0	0	0	0	1	1	0	1	1	0	0	0	1	0	0	0	0	0	0	1	0	0	0	1	0	0	0
2015	0	0	0	0	1	0	0	0	0	1	0	0	0	0	0	1	0	0	0	1	0	0	1	0	1	0	0	0	0	0	0	1	1	0	1	0	0	1	0	0	0	0	0	0	0	0	0	0	0
2016	0	0	0	1	0	0	0	0	2	1	0	1	0	1	1	0	0	0	1	0	0	0	0	0	0	0	0	0	0	0	0	0	0	0	2	0	0	1	0	0	0	0	0	0	0	0	0	1	1
2017	0	1	0	0	0	0	0	0	0	0	1	0	0	0	0	1	2	0	0	0	0	0	0	0	0	0	0	1	0	0	1	0	0	0	0	0	0	1	1	0	0	0	1	0	0	0	0	0	0
2018	0	0	0	0	0	0	0	0	0	0	0	0	0	0	0	0	0	0	0	1	1	0	0	0	0	0	0	0	0	0	0	0	0	1	2	3	3	11	4	3	5	14	11	12	12	6	8	5	5
2019	1	5	7	10	8	9	6	12	19	9	4	6	3	5	6	1	1	1	1	1	0	1	0	1	0	1	1	0	1	2	0	2	1	0	1	0	0	0	0	0	0	0	1	1	1	1	0	0	1
2020	0	0	0	1	0	0	1	1	0	0	1	1	0	0	0	0	0	0	0	0	0	0	0	0	0	0	0	0	0	0	0	0	0	1	0	0	0	0	0	1	0	0	0	0	0	0	0	0	0
2021	1	0	0	0	0	0	0	0	0	0	0	0	0	0	0	0	0	0	0	0	0	0	0	0	0	0	0	0	0	0	0	0	0	0	0	0	0	0	0	0	0	0	0	0	0	0	0	0	0
2022	0	0	0	0	0	0	0	0	0	0	0	0	0	0	0	0	0	0	0	0	0	0	0	0	0	0	1	0	0	0	0	0	0	0	0	0	0	0	0	0	0	0	0	0	0	0	0	0	0
2023	0	0	0	0	0	0	0	0	0	0	0	0	0	0	0	0	0	0	0	0	1	0	0	0	0	0	0	0	0	0	0	0	0	0	0	0	0	1	0	0	0	0	0	0	0	0	0	0	0
Total	279	504	452	533	653	720	919	1385	1706	2073	2495	2801	3193	3539	3863	3814	3921	3496	4072	4726	4299	4662	4254	4120	3909	3140	2692	2152	1715	1282	867	578	342	383	295	259	236	225	163	143	134	162	159	134	158	186	212	233	281
[truncated: 5 more columns]

## Sheet: Supplemental table 3
Supplemental table 3. Number of reported rubella cases in Japan from 1982 to 20231).
Year	Epidemiological Week
	1	2	3	4	5	6	7	8	9	10	11	12	13	14	15	16	17	18	19	20	21	22	23	24	25	26	27	28	29	30	31	32	33	34	35	36	37	38	39	40	41	42	43	44	45	46	47	48	49
1982	2532	2224	2082	2796	2833	3283	4424	5711	7338	9485	11991	13289	14288	16095	15416	13961	17213	16941	18629	16386	16016	15160	16205	11625	12545	9323	8675	7652	6493	4474	3751	2282	1659	1236	775	518	395	353	356	286	272	292	240	274	387	366	389	499	548
1983	881	872	848	962	1074	1046	1306	1635	1967	2775	3053	3182	3956	4780	4291	3927	3784	3392	3528	3444	3306	3263	3255	3217	2760	2708	2522	2012	1706	1328	957	621	435	356	283	236	164	168	143	126	138	158	124	186	167	171	200	214	238
1984	351	371	263	372	418	349	603	828	892	1200	1470	1524	1710	2082	2281	1972	2067	2146	2390	2380	2427	2399	2663	2316	2069	1790	1526	1278	1067	670	536	413	242	247	244	202	171	142	154	139	125	107	118	125	188	187	216	206	254
1985	170	348	312	303	422	378	497	620	571	750	926	970	1109	1350	1277	1301	1321	1401	1439	1680	1575	1702	1890	1610	1807	1696	1777	1444	1358	960	662	600	361	296	219	198	117	102	109	93	109	131	126	108	167	197	174	282	242
1986	239	478	415	401	521	466	643	976	1065	1532	1843	2081	2183	2726	3034	2907	3102	3218	3414	3413	3790	3836	4508	4820	4324	4406	4062	3449	3347	2612	1776	1325	838	701	563	433	335	253	240	175	143	179	211	196	328	492	456	551	736
1987	2376	1809	2070	3002	2840	4267	5581	7185	9212	12693	13787	18824	19635	20325	19800	19429	22241	18191	24177	23801	24358	25509	18717	18775	12545	13522	10810	8676	6693	4060	3065	1775	1402	1113	718	589	441	334	325	305	324	310	302	369	455	433	565	557	760
1988	1602	1375	1166	1887	1627	2014	2727	2997	3705	4485	4784	5385	6010	6850	6925	6199	7629	6269	8045	7320	8394	9039	7390	8648	6551	6103	4978	4012	3023	2097	1672	1107	777	616	425	322	267	245	198	139	211	211	185	255	298	481	338	618	665
1989	941	1200	836	1064	912	888	1420	1522	1882	2239	2329	2553	2938	3322	3495	2931	2814	2733	3176	3761	2850	4083	3565	3524	3417	3332	3229	2470	2141	1453	1026	654	385	333	226	180	159	110	106	97	92	109	131	135	173	166	177	207	200
1990	278	424	361	387	435	431	639	864	938	1049	1269	1521	1546	1977	1964	1786	2213	1365	2948	2828	2757	2771	2795	3038	2578	2157	1567	1254	1096	747	462	357	293	199	156	155	123	115	126	105	90	105	95	96	101	115	114	176	169
1991	157	301	276	284	388	391	641	693	949	1280	1511	1876	1993	2548	2533	2442	2621	1794	2785	3300	3618	3944	3505	3544	3929	3010	2447	2319	1596	1263	1066	640	443	410	355	253	184	197	146	173	121	137	135	153	174	193	288	377	459
1992	431	1166	980	964	1367	1492	1901	2459	2892	3934	5596	5915	7241	8317	8971	8396	7622	10298	8962	10482	13688	13422	13847	13195	12856	9121	9275	8487	6869	4599	3450	2509	1259	1185	851	561	485	291	255	280	223	285	282	347	406	438	518	601	824
1993	1720	1456	1287	1399	1437	1740	2244	2910	3244	4133	4581	5625	6506	7250	6608	6639	8022	5960	7780	8560	7200	8061	6745	6811	7111	4383	3545	3366	2194	1589	1328	912	651	590	351	263	220	158	159	147	153	171	164	165	235	266	259	281	268
1994	419	425	402	461	555	583	764	1012	939	1277	1399	1362	1576	1878	2029	1502	1817	1623	1672	1685	1585	1504	1389	1219	1079	875	737	574	438	331	263	172	118	118	124	109	91	130	105	111	114	110	109	104	118	109	99	109	119
1995	143	160	119	170	169	157	223	260	279	345	397	380	507	508	625	563	568	596	725	809	682	761	635	682	745	696	597	515	385	320	218	178	131	136	109	106	95	74	89	75	68	77	90	92	84	97	117	105	155
1996	151	237	213	230	230	234	316	385	491	599	706	777	807	920	874	800	1049	792	1367	1431	1403	1869	1513	1331	1244	1131	827	651	535	466	311	243	141	139	143	95	117	97	97	78	74	87	106	107	136	115	127	141	156
1997	130	336	298	300	460	471	625	766	987	1284	1528	1581	1853	2062	2257	1985	1966	2200	2421	2724	2068	2393	2111	2498	2033	1857	1539	1028	790	627	431	335	203	210	195	144	163	123	118	111	113	116	125	136	139	143	163	226	222
1998	459	303	280	368	293	378	449	528	666	703	761	1038	1058	1080	909	1024	922	754	859	868	946	857	759	858	744	726	593	437	326	260	180	111	97	82	91	67	87	65	83	63	62	63	54	68	96	86	95	95	90
1999	115	77	80	162	84	108	90	108	136	120	103	100	111	123	137	124	139	83	110	118	127	146	143	126	120	121	120	88	103	82	141	82	43	51	59	51	42	47	45	48	27	34	33	31	38	30	23	33	28
2000	34	40	37	42	47	39	34	38	47	51	54	54	66	87	103	95	86	84	140	122	119	144	118	112	108	115	92	66	59	76	45	35	30	49	36	44	31	38	36	37	36	36	42	42	49	32	28	37	22
2001	28	36	34	41	35	38	44	58	55	55	54	78	49	76	59	86	68	49	85	76	87	93	70	91	115	78	76	62	51	58	52	35	24	33	42	32	25	30	25	24	19	28	33	26	33	31	23	35	45
2002	17	28	35	65	32	50	41	60	56	61	73	95	100	105	106	98	117	102	113	121	113	150	138	141	143	96	91	91	47	44	29	34	17	36	19	29	29	18	24	19	14	11	12	14	15	15	16	11	19
2003	11	28	22	36	45	23	57	37	50	52	88	63	93	108	88	131	111	97	111	107	97	118	87	90	96	106	86	67	63	62	49	33	25	25	24	24	26	15	14	23	17	7	13	29	11	22	30	20	26
2004	25	33	27	31	61	65	65	110	95	117	117	151	193	184	194	232	203	223	158	244	220	217	148	147	94	101	90	98	58	36	30	31	20	32	30	21	24	35	25	31	25	17	22	22	21	14	15	12	14
2005	14	10	11	17	16	14	23	21	16	33	20	12	19	18	15	26	23	17	21	14	18	25	31	32	31	22	23	32	21	23	13	21	13	17	16	13	23	13	13	12	18	10	8	9	13	8	10	8	8
2006	3	8	8	12	9	6	10	11	8	6	18	15	16	13	17	7	14	9	10	12	20	14	18	20	12	23	15	14	9	12	14	11	8	8	4	3	5	2	9	5	9	11	5	8	5	5	4	3	1
2007	10	3	8	10	4	11	10	8	8	9	15	12	7	6	4	12	17	8	11	16	15	17	19	9	19	16	15	9	8	7	11	4	7	11	7	10	7	7	8	6	6	1	3	9	3	9	6	7	6
2008	1	8	7	11	13	11	9	5	12	10	11	7	7	8	4	14	9	7	7	9	7	10	6	13	8	10	7	5	4	2	5	5	3	3	2	1	1	2	1	1	2	3	1	1	1	1	4	1	4
2009	1	2	3	3	2	5	0	9	7	6	7	1	2	3	7	5	4	2	1	5	5	5	3	5	4	4	2	0	3	3	8	6	0	2	1	2	1	0	2	1	3	2	2	0	1	0	1	1	1
2010	3	1	1	1	2	3	0	1	2	1	3	0	2	2	4	6	1	2	1	2	1	4	4	2	1	2	3	2	1	1	2	2	1	1	1	0	2	1	1	0	2	1	1	1	0	2	0	2	2
2011	1	1	4	1	1	2	4	7	0	7	8	2	7	10	12	16	8	12	19	33	20	15	16	15	12	10	16	11	4	8	8	4	13	6	7	1	4	1	4	3	2	6	0	5	6	4	6	3	7
2012	4	5	9	2	6	5	6	8	11	22	15	9	13	9	9	8	16	10	18	29	21	46	56	67	60	74	107	110	85	131	109	94	106	99	92	89	74	69	67	55	50	49	31	21	41	39	55	46	58
2013	25	99	77	113	115	208	200	311	313	325	401	400	502	591	665	692	723	552	852	825	852	851	661	704	636	459	459	372	246	190	162	121	85	86	66	51	55	38	25	34	24	24	18	20	17	15	9	12	12
2014	5	15	4	13	11	11	8	16	13	9	10	12	9	8	5	9	16	13	10	2	2	6	3	8	5	6	7	9	5	3	7	2	1	4	2	8	5	3	1	3	1	7	3	3	2	4	1	1	1
2015	0	1	3	1	1	6	11	3	5	4	6	3	3	3	3	5	8	2	3	2	4	4	5	1	8	3	4	3	1	6	1	6	4	1	4	1	1	4	3	4	3	1	1	0	2	2	1	2	3
2016	1	1	1	3	1	0	3	5	3	3	1	2	2	5	5	1	1	2	4	2	9	5	7	7	5	3	3	4	3	0	1	0	0	1	2	4	3	3	1	3	0	2	2	1	4	3	1	2	1
2017	0	1	3	0	2	1	1	0	3	4	2	1	0	3	2	4	6	1	1	3	2	4	2	2	0	2	1	2	0	0	2	3	0	0	3	2	2	2	2	3	3	0	4	0	1	2	1	3	1
2018	0	0	0	1	0	1	1	0	0	1	0	0	0	1	3	4	1	2	2	11	5	1	1	2	7	4	3	4	5	19	22	42	48	100	84	148	154	150	160	180	161	220	194	166	163	139	135	126	134
2019	49	98	64	88	76	90	76	121	127	89	93	80	78	84	72	65	58	40	68	64	51	39	58	65	67	40	38	37	26	33	22	19	27	26	24	21	8	7	15	8	9	9	10	10	3	5	2	7	9
2020	2	11	9	8	4	7	5	6	4	8	5	4	0	0	1	1	0	0	0	0	2	0	2	1	2	3	0	0	0	1	1	0	0	3	1	0	1	0	0	1	1	0	0	2	1	1	1	0	0
2021	1	0	0	1	0	0	0	2	0	1	0	0	0	0	0	1	0	0	0	1	0	0	0	0	0	0	0	0	0	0	0	0	0	1	0	0	0	1	1	0	0	0	0	0	0	1	0	1	0
2022	0	0	0	0	0	0	0	0	0	0	0	0	0	1	0	0	0	1	0	0	0	0	0	0	1	1	1	0	1	2	0	1	0	0	2	0	0	0	0	0	0	0	0	2	0	0	0	1	0
2023	0	0	0	0	0	0	0	0	0	0	1	0	1	1	0	1	0	0	0	0	1	1	0	1	0	0	1	0	0	0	2	0	0	0	0	0	0	1	0	0	0	0	0	0	0	0	0	0	0
Total	10798	11767	10573	13216	13715	15989	21277	26585	38988	50757	59036	68984	76196	85519	84804	79407	88600	80991	96062	96690	98461	102488	93088	89372	79891	68136	59966	50710	40860	28655	21890	14825	9910	8562	6356	4986	4137	3443	3291	3004	2864	3127	3035	3338	4082	4439	4667	5619	6507
1) Ministry of Health and Welfare (–2000) and Ministry of Health, Labour and Welfare (2001–). Annual report of the infectious disease surveillance:1983–2023.
Available at: https://www.niid.go.jp/niid/ja/from-idsc/8218-surveillance-nenpou.html, https://www.niid.go.jp/niid/ja/allarticles/surveillance/2270-idwr/nenpou/11618-kako2021.html and https://www.niid.go.jp/niid/ja/hassei/3086-rubella-sokuhou-rireki.html.
[truncated: 5 more columns]

## Sheet: Supplemental table 4
Supplemental table 4. Age distribution of rubella cases in Osaka Prefecture from 1982 to 2007.
Age	Year																										Total
	1982	1983	1984	1985	1986	1987	1988	1989	1990	1991	1992	1993	1994	1995	1996	1997	1998	1999	2000	2001	2002	2003	2004	2005	2006	2007
0y	94	67	99	122	155	350	165	86	149	59	73	208	54	32	58	213	22	11	22	24	11	9	10	6	7	6	2112
1y	256	149	300	321	411	872	266	233	445	157	160	670	146	79	194	594	57	36	41	45	32	15	32	30	11	12	5564
2y	285	128	322	396	539	1112	280	310	414	135	159	857	138	66	185	752	36	33	28	35	15	13	26	15	4	1	6284
3–4y	635	256	796	1002	1469	3724	757	1245	1906	386	607	2629	383	161	564	2271	103	46	41	80	20	16	29	18	4	5	19153
5–9y	1399	514	1637	1956	3026	6721	1012	1585	3039	589	1186	5189	548	119	511	2841	153	70	49	95	31	24	34	16	13	12	32369
10–14y	344	109	354	422	727	1575	306	376	703	163	262	1601	144	43	108	912	39	8	22	28	5	8	12	2	4	5	8282
≥15y	331	94	236	369	566	1043	150	292	488	114	220	794	125	33	143	610	52	11	18	22	7	17	23	20	25	20	5823
Total	3344	1317	3744	4588	6893	15397	2936	4127	7144	1603	2667	11948	1538	533	1763	8193	462	215	221	329	121	102	166	107	68	61	79587

## Sheet: Supplemental table 5
Supplemental table 5. Age distribution of rubella cases in Osaka Prefecture from 2008 to 2023.
Age	Year																Total
	2008	2009	2010	2011	2012	2013	2014	2015	2016	2017	2018	2019	2020	2021	2022	2023
0y	1	0	0	0	3	29	0	0	0	0	0	1	0	0	0	0	34
1–4y	3	1	1	3	11	63	1	3	4	1	1	1	1	0	0	0	94
5–9y	2	3	0	1	2	35	0	0	1	0	1	6	0	0	0	0	51
10–14y	3	2	1	1	5	84	1	0	1	1	0	0	0	0	0	0	99
15–19y	2	0	1	2	40	241	1	0	0	1	2	11	1	0	0	0	302
20–29y	1	2	1	22	152	1021	3	1	1	4	21	32	2	0	0	0	1263
30–39y	3	2	3	13	123	925	4	4	2	1	29	34	1	0	1	1	1146
40–49y	2	2	3	8	56	550	3	2	1	1	45	32	2	0	0	1	708
50–59y	4	0	0	3	13	193	4	0	1	1	15	13	0	0	0	0	247
≥60y	1	0	0	0	3	51	0	0	2	0	5	2	0	1	0	0	65
Total	22	12	10	53	408	3192	17	10	13	10	119	132	7	1	1	2	4009

## Sheet: Supplemental table 6
Supplemental table 6. The number of reported CRS cases in Osaka Prefecture and Japan1), 2).
	Year
	1999	2000	2001	2002	2003	2004	2005	2006	2007	2008	2009	2010	2011	2012	2013	2014	2015	2016	2017	2018	2019	2020	2021	2022	2023
Osaka Prefecture	0	1	0	0	0	0	1	0	0	0	0	0	0	0	5	1	0	0	0	0	1	0	0	0	0
Japan	0	1	1	1	1	10	2	0	0	0	2	0	1	4	32	9	0	0	0	0	4	1	1	0	0
Osaka Prefecture (/100000 live births)	0	1.13426	0	0	0	0	1.31387	0	0	0	0	0	0	0	6.9	1.42922	0	0	0	0	1.59854	0	0	0	0
Japan (/100000 live births)	0	0.083995	0.0854218	0.086666	0.0889989	0.900316	0.18823	0	0	0	0.18691	0	0.095165	0.385642	3.10735	0.896764	0	0	0	0	0.4623	0.118929	0.12321	0	0
1) National Institute of Infectious Diseases in Japan. Reports of congenital rubella syndrome (CRS). Available at: https://www.niid.go.jp/niid/ja/rubella-m-111/700-idsc/8588-rubella-crs.html.
2) Ministry of Health and Welfare (–2000) and the Ministry of Health, Labor and Welfare (2001–). Vital Statistics in Japan (1970–2022).
Available at: https://www.e-stat.go.jp/en/stat-search/files?page=1&toukei=00450011&tstat=000001028897 and https://www.mhlw.go.jp/english/database/db-hw/vs01.html.

## Sheet: Supplemental table 7
Supplemental table 7. Number of maternal rubella-related spontaneous or artificial fetal deaths from 1970 to 20221).
	Year
	1970	1971	1972	1973	1974	1975	1976	1977	1978	1979	1980	1981	1982	1983	1984	1985	1986	1987	1988	1989	1990	1991	1992	1993	1994	1995	1996	1997	1998	1999	2000	2001	2002	2003	2004	2005	2006	2007	2008	2009	2010	2011	2012	2013	2014	2015	2016	2017	2018
maternal rubella-related spontaneous fetal deaths	2	3	5	1	2	14	191	58	6	6	12	57	62	14	6	2	11	60	22	10	3	7	21	10	4	3	2	3	2	2	3	0	0	0	2	1	0	0	0	0	0	1	0	1	0	0	1	0	0
maternal rubella-related artificial fetal deaths	13	5	20	14	10	162	2459	808	75	69	102	995	512	134	97	63	86	446	177	87	71	49	110	96	24	-	-	-	-	8	3	7	4	3	9	1	2	2	5	1	2	1	1	2	0	0	0	0	1
1) Ministry of Health and Welfare (–2000) and the Ministry of Health, Labor and Welfare (2001–). Vital Statistics in Japan (1970–2022).
Available at: https://www.e-stat.go.jp/en/stat-search/files?page=1&toukei=00450011&tstat=000001028897 and https://www.mhlw.go.jp/english/database/db-hw/vs01.html.
[truncated: 4 more columns]

## Sheet: Supplemental table 8
Supplemental table 8. Information of genotype 1E strains detected or isolated in Osaka Prefecture.
No.	Strain	Year	Week	Genotype	Lineage	GenBank ID
1	RVi/Sakai.JPN/30.11[1E]	2011	30	1E	1E-L1	AB820867.1
2	RVs/Osaka.JPN/8.12[1E]	2012	8	1E	1E-L2	LC783977.1
3	RVs/Osaka.JPN/27.12[1E]	2012	27	1E	1E-L2	LC783978.1
4	RVs/Osaka.JPN/28.12[1E]	2012	28	1E	1E-L2	LC783979.1
5	RVs/Osaka.JPN/32.12[1E]	2012	32	1E	1E-L2	LC783980.1
6	RVs/Osaka.JPN/33.12[1E]	2012	33	1E	1E-L2	LC783981.1
7	RVi/Sakai.JPN/37.12[1E]	2012	37	1E	1E-L2	AB820861.1
8	RVi/Osaka.JPN/52.12[1E](CRS)	2012	52	1E	1E-L2	LC076751.1
9	RVi/Sakai.JPN/3.13[1E]	2013	3	1E	1E-L2	AB820859.1
10	RVi/Osaka.JPN/15.13[1E]	2013	15	1E	1E-L2	LC076753.1
11	RVi/Osaka.JPN/16.13[1E]	2013	16	1E	1E-L2	LC076754.1
12	RVs/Osaka.JPN/41.17[1E]	2017	41	1E	1E-L2	LC333396.1
13	RVs/OsakaC.JPN/19.18[1E]	2018	19	1E	1E-L2	LC406753.1
14	RVs/Osaka.JPN/34.18[1E]	2018	34	1E	1E-L2	LC428032.1
15	RVs/Osaka.JPN/35.18[1E]	2018	35	1E	1E-L2	LC485413.1
16	RVs/OsakaC.JPN/35.18[1E]	2018	35	1E	1E-L2	LC485369.1
17	RVs/Osaka.JPN/36.18[1E]	2018	36	1E	1E-L2	LC428033.1
18	RVs/OsakaC.JPN/36.18/1[1E]	2018	36	1E	1E-L2	LC428034.1
19	RVs/OsakaC.JPN/36.18/2[1E]	2018	36	1E	1E-L2	LC485370.1
20	RVs/Osaka.JPN/38.18/1[1E]	2018	38	1E	1E-L2	LC428035.1
21	RVs/Osaka.JPN/38.18/2[1E]	2018	38	1E	1E-L2	LC485342.1
22	RVs/Osaka.JPN/38.18/3[1E]	2018	38	1E	1E-L2	LC485344.1
23	RVs/Osaka.JPN/38.18/4[1E]	2018	38	1E	1E-L2	LC485343.1
24	RVs/OsakaC.JPN/39.18[1E]	2018	39	1E	1E-L2	LC485371.1
25	RVs/Osaka.JPN/39.18/1[1E]	2018	39	1E	1E-L2	LC485347.1
26	RVs/Osaka.JPN/39.18/2[1E]	2018	39	1E	1E-L2	LC485345.1
27	RVs/Osaka.JPN/40.18[1E]	2018	40	1E	1E-L2	LC485346.1
28	RVs/Osaka.JPN/41.18/1[1E]	2018	41	1E	1E-L2	LC485351.1
29	RVs/Osaka.JPN/41.18/2[1E]	2018	41	1E	1E-L2	LC485349.1
30	RVs/Osaka.JPN/41.18/3[1E]	2018	41	1E	1E-L2	LC485348.1
31	RVs/Osaka.JPN/41.18/4[1E]	2018	41	1E	1E-L2	LC485354.1
32	RVs/OsakaC.JPN/41.18/1[1E]	2018	41	1E	1E-L2	LC485372.1
33	RVs/OsakaC.JPN/41.18/2[1E]	2018	41	1E	1E-L2	LC485373.1
34	RVs/Osaka.JPN/42.18/1[1E]	2018	42	1E	1E-L2	LC485350.1
35	RVs/Osaka.JPN/42.18/2[1E]	2018	42	1E	1E-L2	LC485352.1
36	RVs/Osaka.JPN/42.18/3[1E]	2018	42	1E	1E-L2	LC485355.1
37	RVs/Osaka.JPN/42.18/4[1E]	2018	42	1E	1E-L2	LC485353.1
38	RVs/OsakaC.JPN/42.18/1[1E]	2018	42	1E	1E-L2	LC485380.1
39	RVs/OsakaC.JPN/42.18/2[1E]	2018	42	1E	1E-L2	LC485374.1
40	RVs/OsakaC.JPN/42.18/3[1E]	2018	42	1E	1E-L2	LC485376.1
41	RVs/OsakaC.JPN/42.18/4[1E]	2018	42	1E	1E-L2	LC485375.1
42	RVs/OsakaC.JPN/42.18/5[1E]	2018	42	1E	1E-L2	LC485377.1
43	RVs/Osaka.JPN/43.18/1[1E]	2018	43	1E	1E-L2	LC485359.1
44	RVs/Osaka.JPN/43.18/2[1E]	2018	43	1E	1E-L2	LC485360.1
45	RVs/Osaka.JPN/43.18/3[1E]	2018	43	1E	1E-L2	LC485358.1
46	RVs/Osaka.JPN/43.18/4[1E]	2018	43	1E	1E-L2	LC485356.1
47	RVs/Osaka.JPN/43.18/5[1E]	2018	43	1E	1E-L2	LC485357.1
48	RVs/Osaka.JPN/43.18/6[1E]	2018	43	1E	1E-L2	LC485362.1
49	RVs/Osaka.JPN/43.18/7[1E]	2018	43	1E	1E-L2	LC485414.1
50	RVs/Osaka.JPN/43.18/8[1E]	2018	43	1E	1E-L2	LC485415.1
51	RVs/OsakaC.JPN/43.18/1[1E]	2018	43	1E	1E-L2	LC485378.1
52	RVs/OsakaC.JPN/43.18/2[1E]	2018	43	1E	1E-L2	LC485379.1
53	RVs/Osaka.JPN/44.18/1[1E]	2018	44	1E	1E-L2	LC485361.1
54	RVs/Osaka.JPN/44.18/2[1E]	2018	44	1E	1E-L2	LC485363.1
55	RVs/OsakaC.JPN/44.18/1[1E]	2018	44	1E	1E-L2	LC485382.1
56	RVs/OsakaC.JPN/44.18/2[1E]	2018	44	1E	1E-L2	LC485381.1
57	RVs/OsakaC.JPN/44.18/3[1E]	2018	44	1E	1E-L2	LC485383.1
58	RVs/Osaka.JPN/45.18/1[1E]	2018	45	1E	1E-L2	LC485416.1
59	RVs/Osaka.JPN/45.18/2[1E]	2018	45	1E	1E-L2	LC485364.1
60	RVs/Osaka.JPN/45.18/3[1E]	2018	45	1E	1E-L2	LC485366.1
61	RVs/OsakaC.JPN/45.18/1[1E]	2018	45	1E	1E-L2	LC485384.1
62	RVs/OsakaC.JPN/45.18/2[1E]	2018	45	1E	1E-L2	LC485385.1
63	RVs/OsakaC.JPN/46.18/1[1E]	2018	46	1E	1E-L2	LC485386.1
64	RVs/OsakaC.JPN/46.18/2[1E]	2018	46	1E	1E-L2	LC485387.1
65	RVs/Osaka.JPN/47.18/1[1E]	2018	47	1E	1E-L2	LC485365.1
66	RVs/Osaka.JPN/47.18/2[1E]	2018	47	1E	1E-L2	LC485367.1
67	RVs/OsakaC.JPN/48.18[1E]	2018	48	1E	1E-L2	LC485389.1
68	RVs/Osaka.JPN/49.18[1E]	2018	49	1E	1E-L2	LC485368.1
69	RVs/OsakaC.JPN/50.18[1E]	2018	50	1E	1E-L2	LC485388.1
70	RVs/OsakaC.JPN/51.18[1E]	2018	51	1E	1E-L2	LC485390.1
71	RVs/OsakaC.JPN/52.18[1E]	2018	52	1E	1E-L2	LC485391.1
72	RVs/Osaka.JPN/2.19/1[1E]	2019	2	1E	1E-L2	LC485417.1
73	RVs/Osaka.JPN/2.19/2[1E]	2019	2	1E	1E-L2	LC485418.1
74	RVs/Osaka.JPN/2.19/3[1E]	2019	2	1E	1E-L2	LC485419.1
75	RVs/Osaka.JPN/2.19/4[1E]	2019	2	1E	1E-L2	LC485420.1
76	RVs/OsakaC.JPN/2.19/1[1E]	2019	2	1E	1E-L2	LC511114.1
77	RVs/OsakaC.JPN/2.19/2[1E]	2019	2	1E	1E-L2	LC511115.1
78	RVs/Osaka.JPN/3.19/1[1E]	2019	3	1E	1E-L2	LC485421.1
79	RVs/Osaka.JPN/3.19/2[1E]	2019	3	1E	1E-L2	LC485422.1
80	RVs/OsakaC.JPN/3.19[1E]	2019	3	1E	1E-L2	LC485393.1
81	RVs/Osaka.JPN/4.19/1[1E]	2019	4	1E	1E-L2	LC485423.1
82	RVs/Osaka.JPN/4.19/2[1E]	2019	4	1E	1E-L2	LC485424.1
83	RVs/OsakaC.JPN/4.19[1E]	2019	4	1E	1E-L2	LC485392.1
84	RVs/Osaka.JPN/5.19[1E]	2019	5	1E	1E-L2	LC485425.1
85	RVs/OsakaC.JPN/5.19/1[1E]	2019	5	1E	1E-L2	LC485394.1
86	RVs/OsakaC.JPN/5.19/2[1E]	2019	5	1E	1E-L2	LC485395.1
87	RVs/OsakaC.JPN/5.19/3[1E]	2019	5	1E	1E-L2	LC485399.1
88	RVs/OsakaC.JPN/6.19/1[1E]	2019	6	1E	1E-L2	LC485397.1
89	RVs/OsakaC.JPN/6.19/2[1E]	2019	6	1E	1E-L2	LC485396.1
90	RVs/OsakaC.JPN/6.19/3[1E]	2019	6	1E	1E-L2	LC485398.1
91	RVs/Osaka.JPN/7.19/1[1E]	2019	7	1E	1E-L2	LC485426.1
92	RVs/Osaka.JPN/7.19/2[1E]	2019	7	1E	1E-L2	LC485429.1
93	RVs/Osaka.JPN/7.19/3[1E]	2019	7	1E	1E-L2	LC485427.1
94	RVs/Osaka.JPN/7.19/4[1E]	2019	7	1E	1E-L2	LC485428.1
95	RVs/OsakaC.JPN/7.19/1[1E]	2019	7	1E	1E-L2	LC485401.1
96	RVs/OsakaC.JPN/7.19/2[1E]	2019	7	1E	1E-L2	LC485400.1
97	RVs/OsakaC.JPN/7.19/3[1E]	2019	7	1E	1E-L2	LC485402.1
98	RVs/Osaka.JPN/8.19/1[1E]	2019	8	1E	1E-L2	LC485430.1
99	RVs/Osaka.JPN/8.19/2[1E]	2019	8	1E	1E-L2	LC485431.1
100	RVs/Osaka.JPN/8.19/3[1E]	2019	8	1E	1E-L2	LC485432.1
101	RVs/Osaka.JPN/8.19/4[1E]	2019	8	1E	1E-L2	LC485433.1
102	RVs/OsakaC.JPN/8.19/1[1E]	2019	8	1E	1E-L2	LC485406.1
103	RVs/OsakaC.JPN/8.19/2[1E]	2019	8	1E	1E-L2	LC485403.1
104	RVs/OsakaC.JPN/8.19/3[1E]	2019	8	1E	1E-L2	LC485404.1
105	RVs/OsakaC.JPN/8.19/4[1E]	2019	8	1E	1E-L2	LC485405.1
106	RVs/OsakaC.JPN/8.19/5[1E]	2019	8	1E	1E-L2	LC485446.1
107	RVs/OsakaC.JPN/8.19/6[1E]	2019	8	1E	1E-L2	LC485407.1
108	RVs/OsakaC.JPN/8.19/7[1E]	2019	8	1E	1E-L2	LC485408.1
109	RVs/Osaka.JPN/9.19[1E]	2019	9	1E	1E-L2	LC485434.1
110	RVs/OsakaC.JPN/9.19/1[1E]	2019	9	1E	1E-L2	LC485409.1
111	RVs/OsakaC.JPN/9.19/2[1E]	2019	9	1E	1E-L2	LC485410.1
112	RVs/OsakaC.JPN/9.19/3[1E]	2019	9	1E	1E-L2	LC485411.1
113	RVs/OsakaC.JPN/9.19/4[1E]	2019	9	1E	1E-L2	LC485412.1
114	RVs/OsakaC.JPN/9.19/5[1E]	2019	9	1E	1E-L2	LC485445.1
115	RVs/Osaka.JPN/10.19/1[1E]	2019	10	1E	1E-L2	LC485435.1
116	RVs/Osaka.JPN/10.19/2[1E]	2019	10	1E	1E-L2	LC485436.1
117	RVs/Osaka.JPN/10.19/3[1E]	2019	10	1E	1E-L2	LC485437.1
118	RVs/Osaka.JPN/10.19/4[1E]	2019	10	1E	1E-L2	LC485438.1
119	RVs/OsakaC.JPN/10.19/1[1E]	2019	10	1E	1E-L2	LC485447.1
120	RVs/OsakaC.JPN/10.19/2[1E]	2019	10	1E	1E-L2	LC485448.1
121	RVs/OsakaC.JPN/10.19/3[1E]	2019	10	1E	1E-L2	LC511113.1
122	RVs/Osaka.JPN/11.19/1[1E]	2019	11	1E	1E-L2	LC485439.1
123	RVs/Osaka.JPN/11.19/2[1E]	2019	11	1E	1E-L2	LC485440.1
124	RVs/Osaka.JPN/11.19/3[1E]	2019	11	1E	1E-L2	LC485441.1
125	RVs/OsakaC.JPN/11.19/1[1E]	2019	11	1E	1E-L2	LC485449.1
126	RVs/OsakaC.JPN/11.19/2[1E]	2019	11	1E	1E-L2	LC485451.1
127	RVs/OsakaC.JPN/11.19/3[1E]	2019	11	1E	1E-L2	LC485450.1
128	RVs/OsakaC.JPN/12.19[1E]	2019	12	1E	1E-L2	LC485452.1
129	RVs/Osaka.JPN/13.19[1E]	2019	13	1E	1E-L2	LC485442.1
130	RVs/OsakaC.JPN/13.19[1E]	2019	13	1E	1E-L2	LC485453.1
131	RVs/OsakaC.JPN/14.19[1E]	2019	14	1E	1E-L2	LC485454.1
132	RVs/OsakaC.JPN/14.19/2[1E]	2019	14	1E	1E-L2	LC511116.1
133	RVs/OsakaC.JPN/15.19[1E]	2019	15	1E	1E-L2	LC511117.1
134	RVs/Osaka.JPN/23.19/[1E](CRS)	2019	23	1E	1E-L2	LC511124.1
135	RVs/OsakaC.JPN/27.19[1E]	2019	27	1E	1E-L2	LC511118.1
136	RVs/OsakaC.JPN/30.19[1E]	2019	30	1E	1E-L2	LC511119.1
137	RVs/OsakaC.JPN/32.19[1E]	2019	32	1E	1E-L2	LC511120.1
138	RVs/OsakaC.JPN/35.19[1E]	2019	35	1E	1E-L2	LC511121.1
139	RVs/Osaka.JPN/3.20[1E]	2020	3	1E	1E-L2	LC521659.1

## Sheet: Supplemental table 9
Supplemental table 9. Information of representative genotype 1E strains used in this study.
No.	Strain	Country or region	Year	GenBank ID	Note
1	RVs/Cean.FRA/23.95/	France	1995	FN546967.1	1E-L0, reference strain of lineage1)
2	RVs/Marseille.FRA/13.97[1E]	France	1997	FN546970.1
3	RVi/Kuala Lumpur.MYS/0.01/	Malaysia	2001	AY968221.1	1E-L2, reference strain of genotype and lineage1), 2)
4	RVi/Shandong.CHN/0.02/	mainland China	2002	KF201674.1	1E-L1, reference strain of genotype and lineage1), 2)
5	RVs/Bucharest.ROU/25.03/2	Romania	2003	KR054420.1
6	RVi/Yubei.Chongqing.CHN/25.05/1	mainland China	2005	FJ875051.1
7	RVi/Deweim.SDN/24.05/CRS	Sudan	2005	FJ775000.1	1E-L4, reference strain of lineage1)
8	RVs/Dijon.FRA/28.05	France	2005	FN547020.1
9	RVs/NYC.NY.USA/14.05/	USA	2005	GU353076.1
10	RVi/Moscow.RUS/03.06/	Russia	2006	FJ711682.1
11	RVi/Almaty.KAZ/13.06/	Kazakhstan	2006	FJ711684.1
12	RVi/Beibei.Chongqing.CHN/13.07/1	mainland China	2007	KJ684012.1
13	RVs/Kinshasa.COD/51.07/	Dem. Rep. of Congo	2007	KU218397.1
14	RVs/Chernivtcsi.UKR/13.07/	Ukraine	2007	FJ711683.1
15	RVi/Pingtung.TWN/21.08/	Taiwan	2008	JQ858334.1
16	RVs/Ariana.TUN/08.08/	Tunisia	2008	KF018681.1	1E-L3, reference strain of lineage1)
17	RVi/Voronej.RUS/7.08/	Russia	2008	FJ711672.1
18	RVi/Pullman.WA.USA/30.08/	USA	2008	GU353078.1
19	RVi/Ariana.TUN/08.08[1E]	Tunisia	2008	KF018682.1
20	RVi/Changfeng.Anhui.CHN/15.09/	mainland China	2009	JF702822.1
21	RVi/Toyama.JPN/31.10	Japan	2010	AB646368.1
22	RVs/Sfax.TUN/14.11/1	Tunisia	2011	KF018689.1
23	RVs/St.Petersburg.RUS/12.11/	Russia	2011	JX171315.1
24	RVi/Hendersonville.NC.USA/15.11/	USA	2011	JX477651.1
25	RVi/Hokkaido.JPN/20.11/1[1E]	Japan	2011	AB683468.1
26	RVs/Aichi.JPN/25.11[1E]	Japan	2011	AB735186.1
27	RVi/Hsinchu.TWN/30.11/2	Taiwan	2011	JQ858304.1
28	RVi/Arua.UGA/36.11	Uganda	2011	KC884241.1
29	RVs/Yokohama.JPN/23.11[1E]	Japan	2011	LC102489.1
30	RVs/HongKong.CHN/38.12/	Hong Kong	2012	JX913763.1
31	RVs/Chicago.IL.USA/38.12/CRS	USA	2012	KC866357.1
32	RVs/Aichi.JPN/8.12[1E]	Japan	2012	AB735188.1
33	RVi/Kagawa.JPN/25.12[1E]	Japan	2012	AB739704.1
34	RVs/Aichi.JPN/28.12[1E]	Japan	2012	AB753257.1
35	Rvs/Kobe.JPN/38.12[1E]	Japan	2012	AB934144.1
36	Indianapolis.IN.USA/4.12	USA	2012	JX477652.1
37	RVi/Haerbin.Heilongjiang.CHN/18.12/1/[1E]	mainland China	2012	MW541417.1
38	RVi/Wuhu.Anhui.CHN/18.13/1	mainland China	2013	KT160479.1
39	RVs/HongKong.CHN/09.13/	Hong Kong	2013	KC917281.1
40	RVi/Buffalo.NY.USA/48.13/	USA	2013	KJ175228.1
41	Rvi/Kobe.JPN/12.13[1E]	Japan	2013	AB934154.1
42	RVi/Perak.MYS/11.14/	Malaysia	2014	KM234077.1
43	RVi/Selangor.MYS/02.14/[1E]	Malaysia	2014	KM234072.1
44	RVs/Nebraska.USA/43.14[1E]	USA	2014	KU234545.1
45	RVi/Xiqing.Tianjin.CHN/8.14/[1E]	mainland China	2014	MW541449.1
46	RVs/HongKong.CHN/05.15[1E]	Hong Kong	2015	KP876049.1
47	RVs/HongKong.CHN/23.15[1E]	Hong Kong	2015	KT253415.1
48	RVs/Shizuoka.JPN/13.15/[1E]	Japan	2015	LC136927.1
49	RVs/HamamatsuC.JPN/9.15/1[1E]	Japan	2015	LC482201.1
50	RVs/HongKong.CHN/50.16/[1E]	Hong Kong	2016	KY425711.1
51	RVs/Yokohama.JPN/10.16[1E]	Japan	2016	LC144890.1
52	RVs/Yokohama.JPN/3.17[1E]	Japan	2017	LC215401.1
53	RVs/Yokohama.JPN/24.17[1E]	Japan	2017	LC307170.1
54	RVs/Nara.JPN/19.17/[1E]	Japan	2017	LC317008.1
55	RVs/Yokohama.JPN/38.18/4[1E]	Japan	2018	LC460345.1
56	RVs/Aichi.JPN/36.18/3	Japan	2018	LC479415.1
57	RVs/Changsha.CHN/20.18[1E]	mainland China	2018	MN251805.1
58	RVi/Guangxi.CHN/22.18/5/[1E]	mainland China	2018	MW541461.1
59	RVs/Aichi.JPN/14.19/1	Japan	2019	LC494197.1
60	RVs/Nara.JPN/23.19/[1E]	Japan	2019	LC498104.1
61	RVs/HongKong.CHN/21.19[1E]	Hong Kong	2019	MN031995.1
62	RVs/Hong Kong.CHN/09.20[1E]	Hong Kong	2020	MT292373.1
1) Rivailler P, Abernathy E, Icenogle J. Genetic diversity of currently circulating rubella viruses: a need to define more precise viral groups. J Gen Virol 2017; 98:396–404.
2) Rubella virus nomenclature update: 2013. Wkly Epidemiol Rec 2013; 88:337–43.

## Sheet: Supplemental table 10
Supplemental table 10. Information of genotype 2B strains detected or isolated in Osaka Prefecture.
No.	Strain	Year	Week	Genotype	Lineage	GenBank ID
1	RVs/Osaka.JPN/7.11[2B]	2011	7	2B	2B-L1	LC783930.1
2	RVs/Osaka.JPN/8.11[2B]	2011	8	2B	2B-L1	AB665169.1
3	RVs/Osaka.JPN/13.11[2B]	2011	13	2B	2B-L1	LC783931.1
4	RVi/Sakai.JPN/13.11[2B]	2011	13	2B	2B-L1	AB820863.1
5	RVs/Osaka.JPN/15.11[2B]	2011	15	2B	2B-L1	LC783932.1
6	RVs/Osaka.JPN/16.11[2B]	2011	16	2B	2B-L1	LC783933.1
7	RVs/Osaka.JPN/17.11/1[2B]	2011	17	2B	2B-L1	LC783934.1
8	RVs/Osaka.JPN/17.11/2[2B]	2011	17	2B	2B-L1	LC783935.1
9	RVs/Osaka.JPN/18.11[2B]	2011	18	2B	2B-L1	LC783936.1
10	RVi/Sakai.JPN/21.11[2B]	2011	21	2B	2B-L1	AB820864.1
11	RVs/Osaka.JPN/22.11[2B]	2011	22	2B	2B-L1	LC783937.1
12	RVi/Sakai.JPN/28.11[2B]	2011	28	2B	2B-L1	AB820866.1
13	RVs/Osaka.JPN/9.12[2B]	2012	9	2B	2B-L1	LC783938.1
14	RVs/Osaka.JPN/11.12[2B]	2012	11	2B	2B-L1	LC783939.1
15	RVs/Osaka.JPN/12.12[2B]	2012	12	2B	2B-L1	LC783940.1
16	RVi/Osaka.JPN/17.12[2B]	2012	17	2B	2B-L1	LC636008.1
17	RVs/Osaka.JPN/18.12[2B]	2012	18	2B	2B-L1	LC783941.1
18	RVs/Osaka.JPN/25.12[2B]	2012	25	2B	2B-L1	LC783942.1
19	RVs/Osaka.JPN/26.12[2B]	2012	26	2B	2B-L1	LC783943.1
20	RVs/Osaka.JPN/26.12/2[2B]	2012	26	2B	2B-L1	LC783944.1
21	RVs/Osaka.JPN/26.12/3[2B]	2012	26	2B	2B-L1	LC783945.1
22	RVi/Sakai.JPN/28.12/3[2B]	2012	28	2B	2B-L1	AB820860.1
23	RVi/Sakai.JPN/39.12[2B]	2012	39	2B	2B-L1	AB820862.1
24	RVi/Osaka.JPN/10.13[2B]	2013	10	2B	2B-L1	LC076752.1
25	RVs/Osaka.JPN/10.13/1[2B]	2013	10	2B	2B-L1	LC783946.1
26	RVs/Osaka.JPN/10.13/2[2B]	2013	10	2B	2B-L1	LC783947.1
27	RVs/Osaka.JPN/11.13/1[2B]	2013	11	2B	2B-L1	LC783948.1
28	RVs/Osaka.JPN/11.13/2[2B]	2013	11	2B	2B-L1	LC783949.1
29	RVs/Osaka.JPN/13.13/2[2B]	2013	13	2B	2B-L1	LC783950.1
30	RVi/Osaka.JPN/14.13[2B]	2013	14	2B	2B-L1	LC063348.1
31	RVs/Osaka.JPN/14.13/1[2B]	2013	14	2B	2B-L1	LC783951.1
32	RVs/Osaka.JPN/14.13/2[2B]	2013	14	2B	2B-L1	LC783952.1
33	RVi/Osaka.JPN/15.13[2B]	2013	15	2B	2B-L1	LC076755.1
34	RVi/Osaka.JPN/15.13/4[2B]	2013	15	2B	2B-L1	LC633342.1
35	RVs/Osaka.JPN/15.13/1[2B]	2013	15	2B	2B-L1	LC783953.1
36	RVs/Osaka.JPN/15.13/2[2B]	2013	15	2B	2B-L1	LC783954.1
37	RVs/Osaka.JPN/15.13/3[2B]	2013	15	2B	2B-L1	LC783955.1
38	RVs/Osaka.JPN/16.13/1[2B]	2013	16	2B	2B-L1	LC783956.1
39	RVs/Osaka.JPN/16.13/2[2B]	2013	16	2B	2B-L1	LC783957.1
40	RVs/Osaka.JPN/16.13/3[2B]	2013	16	2B	2B-L1	LC783958.1
41	RVs/Osaka.JPN/16.13/4[2B]	2013	16	2B	2B-L1	LC783959.1
42	RVs/Osaka.JPN/17.13/1[2B]	2013	17	2B	2B-L1	LC783960.1
43	RVs/Osaka.JPN/17.13/2[2B]	2013	17	2B	2B-L1	LC783961.1
44	RVs/Osaka.JPN/17.13/3[2B]	2013	17	2B	2B-L1	LC783962.1
45	RVs/Osaka.JPN/17.13/4[2B]	2013	17	2B	2B-L1	LC783963.1
46	RVs/Osaka.JPN/17.13/5[2B]	2013	17	2B	2B-L1	LC783964.1
47	RVs/Osaka.JPN/19.13/1[2B]	2013	19	2B	2B-L1	LC783965.1
48	RVs/Osaka.JPN/19.13/2[2B]	2013	19	2B	2B-L1	LC783966.1
49	RVs/Osaka.JPN/19.13/3[2B]	2013	19	2B	2B-L1	LC783967.1
50	RVs/Osaka.JPN/20.13/1[2B]	2013	20	2B	2B-L1	LC783968.1
51	RVs/Osaka.JPN/20.13/2[2B]	2013	20	2B	2B-L1	LC783969.1
52	RVs/Osaka.JPN/20.13/3[2B]	2013	20	2B	2B-L1	LC783970.1
53	RVs/Osaka.JPN/21.13/1[2B]	2013	21	2B	2B-L1	LC783971.1
54	RVs/Osaka.JPN/21.13/2[2B]	2013	21	2B	2B-L1	LC783972.1
55	RVi/Osaka.JPN/24.13[2B]	2013	24	2B	2B-L1	LC633341.1
56	RVs/Osaka.JPN/24.13/1[2B]	2013	24	2B	2B-L1	LC783973.1
57	RVs/Osaka.JPN/24.13/2[2B]	2013	24	2B	2B-L1	LC783974.1
58	RVs/Osaka.JPN/25.13[2B]	2013	25	2B	2B-L1	LC783975.1
59	RVs/Osaka.JPN/27.13[2B]	2013	27	2B	2B-L1	LC783976.1
60	RVs/Osaka.JPN/39.13/[2B](CRS)	2013	39	2B	2B-L1	LC806197.1
61	RVs/Osaka.JPN/51.18[2B]	2018	51	2B	2B-L1	LC485455.1

[truncated: 5 more sheets: Supplemental table 11, Supplemental table 12, Supplemental Table 13, Supplemental table 14, Supplemental table 15]
